# Supplementary material for: Contact exposure to neonicotinoid insecticides temporarily suppresses the locomotor activity of Pardosa lugubris agrobiont wolf spiders
Source: Sci Rep. 2022 Aug 30;12:14745. doi: 10.1038/s41598-022-18842-0 (PMC9427997; doi:10.1038/s41598-022-18842-0)
Supplement: Supplementary file 1 — Supplementary Information. [file 41598_2022_18842_MOESM1_ESM.xlsx]

## Sheet: Table S1
Title: Contact exposure to neonicotinoid insecticides temporarily suppresses the locomotor activity of Pardosa lugubris agrobiont wolf spiders
Authors: Milan Řezáč, Gabriela Přibáňová, Nela Gloríková, Petr Heneberg
Table S1. Raw data - traveled distance, mean velocity and maximum velocity.
Variable	Traveled distance [cm]	Traveled distance [cm]	Traveled distance [cm]	Traveled distance [cm]	Traveled distance [cm]	Traveled distance [cm]	Traveled distance [cm]	Traveled distance [cm]	Traveled distance [cm]	Traveled distance [cm]	Traveled distance [cm]	Traveled distance [cm]	Traveled distance [cm]	Traveled distance [cm]	Traveled distance [cm]	Traveled distance [cm]	Traveled distance [cm]	Traveled distance [cm]	Traveled distance [cm]	Traveled distance [cm]	Traveled distance [cm]	Traveled distance [cm]	Traveled distance [cm]	Traveled distance [cm]	Traveled distance [cm]	Traveled distance [cm]	Traveled distance [cm]	Traveled distance [cm]	Traveled distance [cm]	Traveled distance [cm]	Traveled distance [cm]	Traveled distance [cm]		Mean velocity [mm s-1]	Mean velocity [mm s-1]	Mean velocity [mm s-1]	Mean velocity [mm s-1]	Mean velocity [mm s-1]	Mean velocity [mm s-1]	Mean velocity [mm s-1]	Mean velocity [mm s-1]	Mean velocity [mm s-1]	Mean velocity [mm s-1]	Mean velocity [mm s-1]	Mean velocity [mm s-1]	Mean velocity [mm s-1]	Mean velocity [mm s-1]	Mean velocity [mm s-1]	Mean velocity [mm s-1]
Compound	Thiamethoxam	Thiamethoxam	Thiamethoxam	Thiamethoxam	Imidacloprid	Imidacloprid	Distilled deionized water	Distilled deionized water	Thiacloprid	Thiacloprid	Thiacloprid	Thiacloprid	Acetamiprid	Acetamiprid	Acetamiprid	Acetamiprid	Thiamethoxam	Thiamethoxam	Thiamethoxam	Thiamethoxam	Imidacloprid	Imidacloprid	Distilled deionized water	Distilled deionized water	Thiacloprid	Thiacloprid	Thiacloprid	Thiacloprid	Acetamiprid	Acetamiprid	Acetamiprid	Acetamiprid		Thiamethoxam	Thiamethoxam	Thiamethoxam	Thiamethoxam	Imidacloprid	Imidacloprid	Distilled deionized water	Distilled deionized water	Thiacloprid	Thiacloprid	Thiacloprid	Thiacloprid	Acetamiprid	Acetamiprid	Acetamiprid	Acetamiprid
Concentration	High	High	Low	Low	N/A	N/A	N/A	N/A	High	High	Low	Low	High	High	Low	Low	High	High	Low	Low	N/A	N/A	N/A	N/A	High	High	Low	Low	High	High	Low	Low		High	High	Low	Low	N/A	N/A	N/A	N/A	High	High	Low	Low	High	High	Low	Low
Time [h]	1	24	1	24	1	24	1	24	1	24	1	24	1	24	1	24	1	24	1	24	1	24	1	24	1	24	1	24	1	24	1	24		1	24	1	24	1	24	1	24	1	24	1	24	1	24	1	24
Application mode	Tarsal	Tarsal	Tarsal	Tarsal	Tarsal	Tarsal	Tarsal	Tarsal	Tarsal	Tarsal	Tarsal	Tarsal	Tarsal	Tarsal	Tarsal	Tarsal	Topical	Topical	Topical	Topical	Topical	Topical	Topical	Topical	Topical	Topical	Topical	Topical	Topical	Topical	Topical	Topical		Tarsal	Tarsal	Tarsal	Tarsal	Tarsal	Tarsal	Tarsal	Tarsal	Tarsal	Tarsal	Tarsal	Tarsal	Tarsal	Tarsal	Tarsal	Tarsal
Measured raw data	69.4667	38.4346	7.01422	49.4987	56.8282	43.3536	59.2665	59.9439	94.0915	54.0052	9.0432	51.4703	40.9187	53.1758	108.583	90.5829	68.9663	54.8005	68.86	68.9205	30.5518	37.3298	68.2301	38.6226	37.0903	55.9353	75.6588	68.9217	45.0242	56.7066	75.2552	69.4091		0.115755	0.067137	0.0420215	0.0845265	0.0946569	0.100644	0.177828	0.125332	0.15683	0.240108	0.225179	0.105239	0.068157	0.122097	0.180863	0.189678
	21.6232	19.1994	31.6041	44.8512	27.5201	30.5999	40.8025	48.888	23.8568	29.8465	0	76.9277	104.364	53.1799	48.0207	63.0607	73.7905	40.9721	90.9239	72.0802	37.7988	23.2611	92.7785	62.4849	26.406	37.2066	24.7466	46.223	51.6915	44.2493	60.3791	74.4729		0.0402517	0.0881676	0.0825948	0.0747072	0.0458394	0.0559373	0.0844912	0.116245	0.0397375	0.102214	0	0.128256	0.177708	0.163209	0.0860277	0.105424
	45.8488	23.1327	26.5708	33.6449	40.5046	0.0923351	24.0463	40.6953	22.5255	8.57005	12.695	57.2499	63.2062	44.7508	26.6283	30.8988	38.3515	56.3886	39.5116	53.0244	19.1388	42.8347	53.2791	67.8703	26.4951	48.758	9.96335	44.6706	54.0969	56.1577	24.2783	59.4288		0.0764758	0.118048	0.0475634	0.0561122	0.0674673	0.288547	0.0435338	0.0855447	0.0375199	0.0875925	0.059367	0.117171	0.105295	0.148872	0.0624491	0.053098
	79.1894	38.1613	33.4234	61.2348	35.1107	11.1967	36.7704	43.5239	34.4864	62.2809	0.39073	63.0439	40.7767	87.8111	18.6105	47.3108	58.9164	75.787	61.9798	66.7081	30.0813	22.1604	54.6936	7.98612	33.3777	27.2116	37.0265	75.5759	34.6891	19.8349	26.1384	106.285		0.135163	0.0665667	0.136422	0.118497	0.0585023	0.0568706	0.193041	0.142626	0.0574428	0.113834	0.0834893	0.114985	0.0785556	0.146949	0.0321559	0.160724
	2.43334	20.0942	26.1762	44.4867	26.2111	27.4242	20.4344	30.2712	22.7454	25.5674	6.85383	13.1546	5.95738	30.4784	21.3296	24.343	31.134	23.2701	51.511	32.0436	19.3893	24.9194	32.9341	23.0556	3.57619	31.2781	16.347	33.1945	26.3375	24.1271	23.2128	51.4964		0.066412	0.0449856	0.0719997	0.0787319	0.0436589	0.0479579	0.0828646	0.071482	0.0378862	0.115044	0.0194844	0.303382	0.031197	0.0663902	0.0516556	0.0461602
	28.7136	20.8252	3.8028	19.0672	22.7038	6.14642	11.9208	25.448	19.9782	21.245	29.0841	39.3745	16.3231	33.2255	3.15231	32.4996	46.944	28.469	71.7056	39.7004	28.2061	27.1624	44.2844	38.7217	22.0225	26.0863	16.1294	79.3694	47.1075	32.1915	28.7972	42.1166		0.0583372	0.0754427	0.136791	0.0317977	0.0378169	0.043753	0.147608	0.0508432	0.033277	0.0716285	0.0484444	0.0719038	0.0271889	0.0984752	0.0239975	0.0760759
	24.7739	24.3441	23.2589	48.9303	25.4411	23.9052	55.9708	46.7263	31.9672	20.0913	35.9071	35.7837	22.5234	27.3463	24.3416	29.4424	22.9746	23.9301	51.4525	58.6618	28.6404	22.5415	54.8162	18.6951	21.813	29.7615	36.9752	50.3045	18.1904	28.9847	37.7578	36.3499		0.0432596	0.0500578	0.0568621	0.082352	0.0423765	0.0480681	0.106336	0.101907	0.0532467	0.0506946	0.0598094	0.0611228	0.0375164	0.0518786	0.040545	0.0515412
	0	30.5387	48.5817	48.9933	21.3486	25.3596	42.3627	23.5143	14.5862	12.3828	34.5068	78.1942	59.1163	38.0838	25.534	30.3848	37.7138	36.9983	85.2588	79.5368	34.1829	23.4605	75.0409	34.4948	11.4663	37.2079	34.3929	19.164	53.7361	22.1431	21.3675	54.3056		0	0.0552237	0.163839	0.0859894	0.0355596	0.0963949	0.0820283	0.0394376	0.0242957	0.0343585	0.0575574	0.146234	0.10549	0.139501	0.0426276	0.065237
	35.7904	4.34781	43.392	36.9488	29.0938	24.6161	42.346	42.4181	33.7042	22.5097	24.5366	49.0977	31.4496	22.886	26.062	43.1211	37.5627	20.0687	53.3809	46.7599	36.3213	27.0463	66.743	20.1934	33.739	11.6527	12.2306	25.3034	25.7119	54.7761	20.7848	23.1985		0.0715464	0.0673869	0.105607	0.0648634	0.0484606	0.041024	0.0863993	0.111415	0.05614	0.0465769	0.0409709	0.0850914	0.0523846	0.0978371	0.0434107	0.0873817
	25.3871	23.5249	14.6368	55.1465	54.9864	30.0849	33.9467	14.5095	14.2546	22.2764	0.0107875	22.5407	28.1792	24.9165	76.0513	71.8036	28.1512	32.8739	42.0168	16.6146	24.3553	27.6549	69.5812	32.8953	30.1053	26.0469	14.3864	15.1052	17.4129	4.17132	25.8778	36.7815		0.0461852	0.0499086	0.0244975	0.0939015	0.091589	0.0952657	0.0708935	0.0830256	0.0237435	0.0371051	0.0089896	0.0729377	0.0469372	0.156197	0.137834	0.144149
	24.2496	28.2568	39.979	23.7363	24.3991	63.8949	30.2593	71.3742	35.0911	25.2571	28.4528	24.2464	37.8573	39.9681	0.532597	40.0615	3.34257	35.6762	14.7936	29.3613	25.4022	33.2364	52.3415	26.1593	21.8865	11.6419	23.8402		32.8534	19.5137	26.4972	50.7008		0.0668549	0.0642142	0.106372	0.0395368	0.0406408	0.116912	0.0506653	0.171738	0.05845	0.04945	0.0474783	0.0403864	0.0720762	0.0977979	0.242089	0.0717023
	40.4089	53.511		44.0751		3.53335	51.9323	45.733	36.8243	11.0265	5.83733	22.4874		58.6518	25.0164	27.094	38.4087	34.2918	48.9031	32.1962	27.1294	25.9708	51.6224	35.4143	22.5774	64.9991	4.33309		47.8737	106.609	5.07164	17.2021		0.0682123	0.0892028		0.0741106		0.062515	0.0953166	0.0940234	0.0613371	0.0183665	0.00972304	0.0374565		0.127815	0.0425102	0.0459687
	56.4484	40.0754				13.0642	61.8188	59.4759	39.917	37.3804				60.4242			70.0569	71.4085				9.35834	49.0673	43.3704	58.9927	42.836			114.358	45.9543				0.0940243	0.117827				0.0411081	0.1031	0.115469	0.0665017	0.0722914				0.108419
	43.5077	30.9279				27.2231	31.624	47.0249	39.5587	37.0543				47.6692			46.928	50.7172				12.7664	62.2971	66.6907	44.8596	55.0796			39.7289	34.4665				0.0725079	0.0556136				0.0453447	0.0526751	0.0897216	0.0658917	0.0876404				0.101467
	19.408	69.9113				34.2038	58.7154	54.3632	20.6405	23.2804				31.8984			122.072	57.1622				37.3357	71.8014	39.3724	32.0003	28.3065			45.9011	24.0267				0.0323272	0.186829				0.0569836	0.0978003	0.125099	0.0646147	0.0387774				0.0767378
	63.5022	56.7345				55.4829	53.507	26.3884	25.263	28.0577				32.8384			28.3589	26.9434					56.6783	16.9773	28.1251	25.9612			28.7415	28.006				0.10905	0.109585				0.101121	0.0927074	0.089525	0.0471324	0.0549031				0.0808429
	24.0098						57.2612	51.4957	12.3907	25.1188				1.85451			28.8888	28.2294					22.2049	36.2114	28.6348	17.2663			58.358	11.0743				0.0399923						0.0953781	0.0969204	0.0206387	0.041848				0.396263
	58.4167						35.954	42.7171	17.1584	58.7562				32.9351			18.535	53.1054					37.8082	2.39572	29.2637	12.81			64.9238	28.7785				0.0973028						0.0598875	0.0716875	0.0893667	0.146597				0.0548589
							23.9288	29.1402	33.5287	38.9058				99.5			25.7641						24.683	53.0342	55.1728	19.1465			8.37179											0.0398574	0.0664633	0.067181	0.0789997				0.259954
							54.8775	39.4002															97.4422	78.4285	16.8824	10.9549			14.2033											0.158203	0.105269
							32.1951	46.6329															103.812	83.3019	17.7161															0.0885259	0.115007
							43.6271	37.3282															92.6757	51.4327																0.114016	0.103014
							48.4867	29.2256															57.409	35.5482																0.129339	0.132578
							30.915	32.5305															40.689	37.7506																0.0590342	0.0548871
							34.3893	32.7441															39.767	64.5639																0.0713768	0.0837532
							37.9417	25.9818															83.6608	46.4803																0.126709	0.0566496
							35.9454	30.5764															63.2171	28.5518																0.215345	0.123891
							34.9199	28.6488															54.0237	55.241																0.0970213	0.0661757
							44.8366	36.3782															59.3694	40.5814																0.133236	0.0612799
							15.314	21.9355															26.5444	24.7107																0.0668851	0.0370633
							57.3199	45.3144															62.7516																	0.113947	0.121997
[truncated: 48 more columns]

## Sheet: Fig. S1
Title: Contact exposure to neonicotinoid insecticides temporarily suppresses the locomotor activity of Pardosa lugubris agrobiont wolf spiders
Authors: Milan Řezáč, Gabriela Přibáňová, Nela Gloríková, Petr Heneberg
Fig. S1. Comparisons of residuals vs. fitted, SD of residuals vs. theoretical quantiles and predicted values, and Cook`s distance based on ANODEV for GLM with quasi-Poisson setting testing the null hypothesis that the tarsal and topical application of the neonicotinoid insecticides on the total distance traveled by the treated spiders did not differ with treatment compounds and between treatment …
